# Supplementary material for: Cas9-Mediated Gene Editing Using Receptor-Mediated Ovary Transduction of Cargo (ReMOT) Control in Bombyx mori
Source: Insects. 2023 Dec 7;14(12):932. doi: 10.3390/insects14120932 (PMC10743513; doi:10.3390/insects14120932)
Supplement: Supplementary file 1 [file insects-14-00932-s001.zip]

Archive with 1 entries (1 files):
- insects-2676694-supplementary.pdf
